# Supplementary material for: Sargachromenol Isolated from Sargassum horneri Attenuates Glutamate-Induced Neuronal Cell Death and Oxidative Stress through Inhibition of MAPK/NF-κB and Activation of Nrf2/HO-1 Signaling Pathway
Source: Mar Drugs. 2022 Nov 12;20(11):710. doi: 10.3390/md20110710 (PMC9695719; doi:10.3390/md20110710)
Supplement: Supplementary file 1 [file marinedrugs-20-00710-s001.zip]

Archive with 1 entries (1 files):
- marinedrugs-1969907-supplementary.pdf
